# Supplementary material for: Treatment pattern and clinical outcomes in portopulmonary hypertension: A database study in Japan
Source: JGH Open. 2022 Oct 13;6(11):763–73. doi: 10.1002/jgh3.12820 (PMC9667400; doi:10.1002/jgh3.12820)
Supplement: Supplementary file 1 — Appendix S1. Supporting Information. Table S1. Disease name. Table S2. Medical procedure name. Table S3. Treatment patterns. [file JGH3-6-763-s001.xlsx]

## Sheet: Supplementary information
	Journal: JGH Open
	Title: Treatment pattern and clinical outcomes in portpulmonary hypertension: a database study in Japan
	Supporting information - Code list
	Masanori Atsukawa*, Masashi Takano†, Junichi Omura†
	* Division of Gastroenterology and Hepatology, Nippon Medical School, 1-1-5, Sendagi, Bunkyo-ku, Tokyo, 113-8603, Japan.
	† Janssen Pharmaceutical K.K. 3-5-2 Nishikanda, Chiyoda-ku, Tokyo 101-0065, Japan.
	Address 1: Division of Gastroenterology and Hepatology, Nippon Medical School, 1-1-5, Sendagi, Bunkyo-ku, Tokyo, 113-8603, Japan.
	Phone1: +81-3-3822-2131
	E-mail 1: momogachi@yahoo.co.jp
	Address 2: Janssen Pharmaceutical K.K. 3-5-2 Nishikanda, Chiyoda-ku, Tokyo 101-0065, Japan.
	Phone 2: +81-80-7839-2970
	E-mail 2: mtakano4@ITS.JNJ.com

## Sheet: Disease name
Table S1. Disease name
NO	Definition	Disease name 1	Disease name 2	Classification	Code
1	Cohort 1 definition	Cirrhosis	Alcoholic liver disease	ICD-10	K70
2	Cohort 1 definition	Cirrhosis	Toxic liver disease	ICD-10	K71
3	Cohort 1 definition	Cirrhosis	Hepatic failure, not elsewhere classified	ICD-10	K72
4	Cohort 1 definition	Cirrhosis	Chronic hepatitis, not elsewhere classified	ICD-10	K73
5	Cohort 1 definition	Cirrhosis	Fibrosis and cirrhosis of liver	ICD-10	K74
6	Cohort 1 definition	Idiopathic portal hypertension	Idiopathic portal hypertension	Receipt code	5723004
7	Cohort 1 definition	Portal hypertension	Portal hypertension	ICD-10	K76.6
8	Cohort 1 definition	Hepatic encephalopathy	Hepatic coma	Receipt code	5722002
9	Cohort 1 definition	Hepatic encephalopathy	Hepatic encephalopathy	Receipt code	5722003
10	Cohort 1 definition	Splenomegaly	Hepatomegaly	Receipt code	7891001
11	Cohort 1 definition	Splenomegaly	Hepatosplenomegaly	Receipt code	5718004
12	Cohort 1 definition	Splenomegaly	Splenomegaly	Receipt code	7892001
13	Cohort 1 definition	Ascites	Abnormal ascites	Receipt code	8830473
14	Cohort 1 definition	Ascites	Hepatic ascites	Receipt code	7895006
15	Cohort 1 definition	Ascites	Hemorrhagic ascites	Receipt code	7895003
16	Cohort 1 definition	Ascites	Exudative ascites	Receipt code	8834998
17	Cohort 1 definition	Ascites	Pancreatic ascites	Receipt code	8847500
18	Cohort 1 definition	Ascites	Intractable ascites	Receipt code	7895004
19	Cohort 1 definition	Ascites	Ascites	Receipt code	8839707
20	Cohort 1 definition	Ascites	Transudative ascites	Receipt code	8841242
21	Cohort 1 definition	Gastric/ esophageal varices	Oesophageal varices with bleeding	ICD-10	I85.0
22	Cohort 1 definition	Gastric/ esophageal varices	Oesophageal varices with bleeding in diseases classified elsewhere	ICD-10	I98.3
23	Cohort 1 definition	Gastric/ esophageal varices	Gastric varices bleeding	Receipt code	8845850
24	Cohort 1 definition	Gastric/ esophageal varices	Gastric varices ruptured	Receipt code	8845851
25	Cohort 1 definition	Gastric/ esophageal varices	Esophageal varices hemorrhage associated with alcoholic cirrhosis	Receipt code	8849244
26	Cohort 1 definition	Gastric/ esophageal varices	Esophageal varices hemorrhage associated with cirrhosis	Receipt code	8849260
27	Cohort 1 definition	Gastric/ esophageal varices	Esophageal varices hemorrhage associated with primary biliary cholangitis	Receipt code	8849298
28	Cohort 1 definition	Gastric/ esophageal varices	Oesophageal varices without bleeding	ICD-10	I85.9
29	Cohort 1 definition	Gastric/ esophageal varices	Oesophageal varices without bleeding in diseases classified elsewhere	ICD-10	I98.2
30	Cohort 1 definition	Gastric/ esophageal varices	Gastric varices	Receipt code	4568002
31	Cohort 1 definition	Gastric/ esophageal varices	Solitary gastric varices	Receipt code	8847471
32	Cohort 1 definition	Gastric/ esophageal varices	Esophageal varix associated with alcoholic cirrhosis	Receipt code	8846466
33	Cohort 1 definition	Gastric/ esophageal varices	Esophageal varix associated with cirrhosis	Receipt code	8846517
34	Cohort 1 definition	Gastric/ esophageal varices	Esophageal varices associated with primary biliary cholangitis	Receipt code	8849297
35	Cohort 2 definition	Pulmonary arterial hypertension	Primary pulmonary hypertension	ICD-10	I27.0
36	Time to hospitalization	Cardiovascular disease	Hypertensive diseases	ICD-10	I10-I15
37	Time to hospitalization	Cardiovascular disease	Ischaemic heart diseases	ICD-10	I20-I25
38	Time to hospitalization	Cardiovascular disease	Pulmonary heart disease and diseases of pulmonary circulation	ICD-10	I26-I28
39	Time to hospitalization	Cardiovascular disease	Other forms of heart disease	ICD-10	I30-I52
40	Time to hospitalization	Liver disease	Diseases of liver	ICD-10	K70-K77
41	Time to hospitalization	Renal failure	Renal failure	ICD-10	N17-N19
42	Definition of complications (CCI)	Chronic pulmonary disease	Other specified pulmonary heart diseases	ICD-10	I27.8
43	Definition of complications (CCI)	Chronic pulmonary disease	Pulmonary heart disease, unspecified	ICD-10	I27.9
44	Definition of complications (CCI)	Chronic pulmonary disease	Bronchitis, not specified as acute or chronic	ICD-10	J40
45	Definition of complications (CCI)	Chronic pulmonary disease	Simple and mucopurulent chronic bronchitis	ICD-10	J41
46	Definition of complications (CCI)	Chronic pulmonary disease	Unspecified chronic bronchitis	ICD-10	J42
47	Definition of complications (CCI)	Chronic pulmonary disease	Emphysema	ICD-10	J43
48	Definition of complications (CCI)	Chronic pulmonary disease	Other chronic obstructive pulmonary disease	ICD-10	J44
49	Definition of complications (CCI)	Chronic pulmonary disease	Asthma	ICD-10	J45
50	Definition of complications (CCI)	Chronic pulmonary disease	Status asthmaticus	ICD-10	J46
51	Definition of complications (CCI)	Chronic pulmonary disease	Bronchiectasis	ICD-10	J47
52	Definition of complications (CCI)	Chronic pulmonary disease	Coalworker pneumoconiosis	ICD-10	J60
53	Definition of complications (CCI)	Chronic pulmonary disease	Pneumoconiosis due to asbestos and other mineral fibres	ICD-10	J61
54	Definition of complications (CCI)	Chronic pulmonary disease	Pneumoconiosis due to dust containing silica	ICD-10	J62
55	Definition of complications (CCI)	Chronic pulmonary disease	Pneumoconiosis due to other inorganic dusts	ICD-10	J63
56	Definition of complications (CCI)	Chronic pulmonary disease	Unspecified pneumoconiosis	ICD-10	J64
57	Definition of complications (CCI)	Chronic pulmonary disease	Pneumoconiosis associated with tuberculosis	ICD-10	J65
58	Definition of complications (CCI)	Chronic pulmonary disease	Airway disease due to specific organic dust	ICD-10	J66
59	Definition of complications (CCI)	Chronic pulmonary disease	Hypersensitivity pneumonitis due to organic dust	ICD-10	J67
60	Definition of complications (CCI)	Chronic pulmonary disease	Chronic respiratory conditions due to chemicals, gases, fumes and vapours	ICD-10	J68.4
61	Definition of complications (CCI)	Chronic pulmonary disease	Chronic and other pulmonary manifestations due to radiation	ICD-10	J70.1
62	Definition of complications (CCI)	Chronic pulmonary disease	Chronic drug-induced interstitial lung disorders	ICD-10	J70.3
63	Definition of complications (CCI)	Rheumatic disease	Seropositive rheumatoid arthritis	ICD-10	M05
64	Definition of complications (CCI)	Rheumatic disease	Other rheumatoid arthritis	ICD-10	M06
65	Definition of complications (CCI)	Rheumatic disease	Giant cell arteritis with polymyalgia rheumatica	ICD-10	M31.5
66	Definition of complications (CCI)	Rheumatic disease	Systemic lupus erythematosus	ICD-10	M32
67	Definition of complications (CCI)	Rheumatic disease	Dermatopolymyositis	ICD-10	M33
68	Definition of complications (CCI)	Rheumatic disease	Systemic sclerosis	ICD-10	M34
69	Definition of complications (CCI)	Rheumatic disease	Other overlap syndromes	ICD-10	M35.1
70	Definition of complications (CCI)	Rheumatic disease	Polymyalgia rheumatica	ICD-10	M35.3
71	Definition of complications (CCI)	Rheumatic disease	Dermato(poly)myositis in neoplastic disease	ICD-10	M36.0
72	Definition of complications (CCI)	Diabetes	Type 1 diabetes mellitus With coma	ICD-10	E10.0
73	Definition of complications (CCI)	Diabetes	Type 1 diabetes mellitus With ketoacidosis	ICD-10	E10.1
74	Definition of complications (CCI)	Diabetes	Type 1 diabetes mellitus With renal complications	ICD-10	E10.2
75	Definition of complications (CCI)	Diabetes	Type 1 diabetes mellitus With ophthalmic complications	ICD-10	E10.3
76	Definition of complications (CCI)	Diabetes	Type 1 diabetes mellitus With neurological complications	ICD-10	E10.4
77	Definition of complications (CCI)	Diabetes	Type 1 diabetes mellitus With peripheral circulatory complications	ICD-10	E10.5
78	Definition of complications (CCI)	Diabetes	Type 1 diabetes mellitus With other specified complications	ICD-10	E10.6
79	Definition of complications (CCI)	Diabetes	Type 1 diabetes mellitus With multiple complications	ICD-10	E10.7
80	Definition of complications (CCI)	Diabetes	Type 1 diabetes mellitus With unspecified complications	ICD-10	E10.8
81	Definition of complications (CCI)	Diabetes	Type 1 diabetes mellitus Without complications	ICD-10	E10.9
82	Definition of complications (CCI)	Diabetes	Type 2 diabetes mellitus With coma	ICD-10	E11.0
83	Definition of complications (CCI)	Diabetes	Type 2 diabetes mellitus With ketoacidosis	ICD-10	E11.1
84	Definition of complications (CCI)	Diabetes	Type 2 diabetes mellitus With renal complications	ICD-10	E11.2
85	Definition of complications (CCI)	Diabetes	Type 2 diabetes mellitus With ophthalmic complications	ICD-10	E11.3
86	Definition of complications (CCI)	Diabetes	Type 2 diabetes mellitus With neurological complications	ICD-10	E11.4
87	Definition of complications (CCI)	Diabetes	Type 2 diabetes mellitus With peripheral circulatory complications	ICD-10	E11.5
88	Definition of complications (CCI)	Diabetes	Type 2 diabetes mellitus With other specified complications	ICD-10	E11.6
89	Definition of complications (CCI)	Diabetes	Type 2 diabetes mellitus With multiple complications	ICD-10	E11.7
90	Definition of complications (CCI)	Diabetes	Type 2 diabetes mellitus With unspecified complications	ICD-10	E11.8
91	Definition of complications (CCI)	Diabetes	Type 2 diabetes mellitus Without complications	ICD-10	E11.9
92	Definition of complications (CCI)	Diabetes	Malnutrition-related diabetes mellitus With coma	ICD-10	E12.0
93	Definition of complications (CCI)	Diabetes	Malnutrition-related diabetes mellitus With ketoacidosis	ICD-10	E12.1
94	Definition of complications (CCI)	Diabetes	Malnutrition-related diabetes mellitus With renal complications	ICD-10	E12.2
95	Definition of complications (CCI)	Diabetes	Malnutrition-related diabetes mellitus With ophthalmic complications	ICD-10	E12.3
96	Definition of complications (CCI)	Diabetes	Malnutrition-related diabetes mellitus With neurological complications	ICD-10	E12.4
97	Definition of complications (CCI)	Diabetes	Malnutrition-related diabetes mellitus With peripheral circulatory complications	ICD-10	E12.5
98	Definition of complications (CCI)	Diabetes	Malnutrition-related diabetes mellitus With other specified complications	ICD-10	E12.6
99	Definition of complications (CCI)	Diabetes	Malnutrition-related diabetes mellitus With multiple complications	ICD-10	E12.7
100	Definition of complications (CCI)	Diabetes	Malnutrition-related diabetes mellitus With unspecified complications	ICD-10	E12.8
101	Definition of complications (CCI)	Diabetes	Malnutrition-related diabetes mellitus Without complications	ICD-10	E12.9
102	Definition of complications (CCI)	Diabetes	Other specified diabetes mellitus With coma	ICD-10	E13.0
103	Definition of complications (CCI)	Diabetes	Other specified diabetes mellitus With ketoacidosis	ICD-10	E13.1
104	Definition of complications (CCI)	Diabetes	Other specified diabetes mellitus With renal complications	ICD-10	E13.2
105	Definition of complications (CCI)	Diabetes	Other specified diabetes mellitus With ophthalmic complications	ICD-10	E13.3
106	Definition of complications (CCI)	Diabetes	Other specified diabetes mellitus With neurological complications	ICD-10	E13.4
107	Definition of complications (CCI)	Diabetes	Other specified diabetes mellitus With peripheral circulatory complications	ICD-10	E13.5
108	Definition of complications (CCI)	Diabetes	Other specified diabetes mellitus With other specified complications	ICD-10	E13.6
109	Definition of complications (CCI)	Diabetes	Other specified diabetes mellitus With multiple complications	ICD-10	E13.7
110	Definition of complications (CCI)	Diabetes	Other specified diabetes mellitus With unspecified complications	ICD-10	E13.8
111	Definition of complications (CCI)	Diabetes	Other specified diabetes mellitus Without complications	ICD-10	E13.9
112	Definition of complications (CCI)	Diabetes	Unspecified diabetes mellitus With coma	ICD-10	E14.0
113	Definition of complications (CCI)	Diabetes	Unspecified diabetes mellitus With ketoacidosis	ICD-10	E14.1
114	Definition of complications (CCI)	Diabetes	Unspecified diabetes mellitus With renal complications	ICD-10	E14.2
115	Definition of complications (CCI)	Diabetes	Unspecified diabetes mellitus With ophthalmic complications	ICD-10	E14.3
116	Definition of complications (CCI)	Diabetes	Unspecified diabetes mellitus With neurological complications	ICD-10	E14.4
117	Definition of complications (CCI)	Diabetes	Unspecified diabetes mellitus With peripheral circulatory complications	ICD-10	E14.5
118	Definition of complications (CCI)	Diabetes	Unspecified diabetes mellitus With other specified complications	ICD-10	E14.6
119	Definition of complications (CCI)	Diabetes	Unspecified diabetes mellitus With multiple complications	ICD-10	E14.7
120	Definition of complications (CCI)	Diabetes	Unspecified diabetes mellitus With unspecified complications	ICD-10	E14.8
121	Definition of complications (CCI)	Diabetes	Unspecified diabetes mellitus Without complications	ICD-10	E14.9
122	Definition of complications (CCI)	Renal disease	Hypertensive renal disease with renal failure	ICD-10	I12.0
123	Definition of complications (CCI)	Renal disease	Hypertensive heart and renal disease with renal failure	ICD-10	I13.1
124	Definition of complications (CCI)	Renal disease	Chronic nephritic syndrome, Diffuse membranous glomerulonephritis	ICD-10	N03.2
125	Definition of complications (CCI)	Renal disease	Chronic nephritic syndrome, Diffuse mesangial proliferative glomerulonephritis	ICD-10	N03.3
126	Definition of complications (CCI)	Renal disease	Chronic nephritic syndrome, Diffuse endocapillary proliferative glomerulonephritis	ICD-10	N03.4
127	Definition of complications (CCI)	Renal disease	Chronic nephritic syndrome, Diffuse mesangiocapillary glomerulonephritis	ICD-10	N03.5
128	Definition of complications (CCI)	Renal disease	Chronic nephritic syndrome, Dense deposit disease	ICD-10	N03.6
129	Definition of complications (CCI)	Renal disease	Chronic nephritic syndrome, Diffuse crescentic glomerulonephritis	ICD-10	N03.7
130	Definition of complications (CCI)	Renal disease	Unspecified nephritic syndrome, Diffuse membranous glomerulonephritis	ICD-10	N05.2
131	Definition of complications (CCI)	Renal disease	Unspecified nephritic syndrome, Diffuse mesangial proliferative glomerulonephritis	ICD-10	N05.3
132	Definition of complications (CCI)	Renal disease	Unspecified nephritic syndrome, Diffuse endocapillary proliferative glomerulonephritis	ICD-10	N05.4
133	Definition of complications (CCI)	Renal disease	Unspecified nephritic syndrome, Diffuse mesangiocapillary glomerulonephritis	ICD-10	N05.5
134	Definition of complications (CCI)	Renal disease	Unspecified nephritic syndrome, Dense deposit disease	ICD-10	N05.6
135	Definition of complications (CCI)	Renal disease	Unspecified nephritic syndrome, Diffuse crescentic glomerulonephritis	ICD-10	N05.7
136	Definition of complications (CCI)	Renal disease	Chronic kidney disease	ICD-10	N18
137	Definition of complications (CCI)	Renal disease	Unspecified kidney failure	ICD-10	N19
138	Definition of complications (CCI)	Renal disease	Renal osteodystrophy	ICD-10	N25.0
139	Definition of complications (CCI)	Renal disease	Preparatory care for dialysis	ICD-10	Z49.0
140	Definition of complications (CCI)	Renal disease	Extracorporeal dialysis	ICD-10	Z49.1
141	Definition of complications (CCI)	Renal disease	Other dialysis	ICD-10	Z49.2
142	Definition of complications (CCI)	Renal disease	Kidney transplant status	ICD-10	Z94.0
143	Definition of complications (CCI)	Renal disease	Dependence on renal dialysis	ICD-10	Z99.2
144	Definition of complications (CCI)	Any malignancy	Malignant neoplasm of lip	ICD-10	C00
145	Definition of complications (CCI)	Any malignancy	Malignant neoplasm of base of tongue	ICD-10	C01
146	Definition of complications (CCI)	Any malignancy	Malignant neoplasm of other and unspecified parts of tongue	ICD-10	C02
147	Definition of complications (CCI)	Any malignancy	Malignant neoplasm of gum	ICD-10	C03
148	Definition of complications (CCI)	Any malignancy	Malignant neoplasm of floor of mouth	ICD-10	C04
149	Definition of complications (CCI)	Any malignancy	Malignant neoplasm of palate	ICD-10	C05
150	Definition of complications (CCI)	Any malignancy	Malignant neoplasm of other and unspecified parts of mouth	ICD-10	C06
151	Definition of complications (CCI)	Any malignancy	Malignant neoplasm of parotid gland	ICD-10	C07
152	Definition of complications (CCI)	Any malignancy	Malignant neoplasm of other and unspecified major salivary glands	ICD-10	C08
153	Definition of complications (CCI)	Any malignancy	Malignant neoplasm of tonsil	ICD-10	C09
154	Definition of complications (CCI)	Any malignancy	Malignant neoplasm of oropharynx	ICD-10	C10
155	Definition of complications (CCI)	Any malignancy	Malignant neoplasm of nasopharynx	ICD-10	C11
156	Definition of complications (CCI)	Any malignancy	Malignant neoplasm of piriform sinus	ICD-10	C12
157	Definition of complications (CCI)	Any malignancy	Malignant neoplasm of hypopharynx	ICD-10	C13
158	Definition of complications (CCI)	Any malignancy	Malignant neoplasm of other and ill-defined sites in the lip, oral cavity and pharynx	ICD-10	C14
159	Definition of complications (CCI)	Any malignancy	Malignant neoplasm of oesophagus	ICD-10	C15
160	Definition of complications (CCI)	Any malignancy	Malignant neoplasm of stomach	ICD-10	C16
161	Definition of complications (CCI)	Any malignancy	Malignant neoplasm of small intestine	ICD-10	C17
162	Definition of complications (CCI)	Any malignancy	Malignant neoplasm of colon	ICD-10	C18
163	Definition of complications (CCI)	Any malignancy	Malignant neoplasm of rectosigmoid junction	ICD-10	C19
164	Definition of complications (CCI)	Any malignancy	Malignant neoplasm of rectum	ICD-10	C20
165	Definition of complications (CCI)	Any malignancy	Malignant neoplasm of anus and anal canal	ICD-10	C21
166	Definition of complications (CCI)	Any malignancy	Malignant neoplasm of liver and intrahepatic bile ducts	ICD-10	C22
167	Definition of complications (CCI)	Any malignancy	Malignant neoplasm of gallbladder	ICD-10	C23
168	Definition of complications (CCI)	Any malignancy	Malignant neoplasm of other and unspecified parts of biliary tract	ICD-10	C24
169	Definition of complications (CCI)	Any malignancy	Malignant neoplasm of pancreas	ICD-10	C25
170	Definition of complications (CCI)	Any malignancy	Malignant neoplasm of other and ill-defined digestive organs	ICD-10	C26
171	Definition of complications (CCI)	Any malignancy	Malignant neoplasm of nasal cavity and middle ear	ICD-10	C30
172	Definition of complications (CCI)	Any malignancy	Malignant neoplasm of accessory sinuses	ICD-10	C31
173	Definition of complications (CCI)	Any malignancy	Malignant neoplasm of larynx	ICD-10	C32
174	Definition of complications (CCI)	Any malignancy	Malignant neoplasm of trachea	ICD-10	C33
175	Definition of complications (CCI)	Any malignancy	Malignant neoplasm of bronchus and lung	ICD-10	C34
176	Definition of complications (CCI)	Any malignancy	Malignant neoplasm of thymus	ICD-10	C37
177	Definition of complications (CCI)	Any malignancy	Malignant neoplasm of heart, mediastinum and pleura	ICD-10	C38
178	Definition of complications (CCI)	Any malignancy	Malignant neoplasm of other and ill-defined sites in the respiratory system and intrathoracic organs	ICD-10	C39
179	Definition of complications (CCI)	Any malignancy	Malignant neoplasm of bone and articular cartilage of limbs	ICD-10	C40
180	Definition of complications (CCI)	Any malignancy	Malignant neoplasm of bone and articular cartilage of other and unspecified sites	ICD-10	C41
181	Definition of complications (CCI)	Any malignancy	Malignant melanoma of skin	ICD-10	C43
182	Definition of complications (CCI)	Any malignancy	Mesothelioma	ICD-10	C45
183	Definition of complications (CCI)	Any malignancy	Kaposi sarcoma	ICD-10	C46
184	Definition of complications (CCI)	Any malignancy	Malignant neoplasm of peripheral nerves and autonomic nervous system	ICD-10	C47
185	Definition of complications (CCI)	Any malignancy	Malignant neoplasm of retroperitoneum and peritoneum	ICD-10	C48
186	Definition of complications (CCI)	Any malignancy	Malignant neoplasm of other connective and soft tissue	ICD-10	C49
187	Definition of complications (CCI)	Any malignancy	Malignant neoplasm of breast	ICD-10	C50
188	Definition of complications (CCI)	Any malignancy	Malignant neoplasm of vulva	ICD-10	C51
189	Definition of complications (CCI)	Any malignancy	Malignant neoplasm of vagina	ICD-10	C52
190	Definition of complications (CCI)	Any malignancy	Malignant neoplasm of cervix uteri	ICD-10	C53
191	Definition of complications (CCI)	Any malignancy	Malignant neoplasm of corpus uteri	ICD-10	C54
192	Definition of complications (CCI)	Any malignancy	Malignant neoplasm of uterus, part unspecified	ICD-10	C55
193	Definition of complications (CCI)	Any malignancy	Malignant neoplasm of ovary	ICD-10	C56
194	Definition of complications (CCI)	Any malignancy	Malignant neoplasm of other and unspecified female genital organs	ICD-10	C57
195	Definition of complications (CCI)	Any malignancy	Malignant neoplasm of placenta	ICD-10	C58
196	Definition of complications (CCI)	Any malignancy	Malignant neoplasm of penis	ICD-10	C60
197	Definition of complications (CCI)	Any malignancy	Malignant neoplasm of prostate	ICD-10	C61
198	Definition of complications (CCI)	Any malignancy	Malignant neoplasm of testis	ICD-10	C62
199	Definition of complications (CCI)	Any malignancy	Malignant neoplasm of other and unspecified male genital organs	ICD-10	C63
200	Definition of complications (CCI)	Any malignancy	Malignant neoplasm of kidney, except renal pelvis	ICD-10	C64
201	Definition of complications (CCI)	Any malignancy	Malignant neoplasm of renal pelvis	ICD-10	C65
202	Definition of complications (CCI)	Any malignancy	Malignant neoplasm of ureter	ICD-10	C66
203	Definition of complications (CCI)	Any malignancy	Malignant neoplasm of bladder	ICD-10	C67
204	Definition of complications (CCI)	Any malignancy	Malignant neoplasm of other and unspecified urinary organs	ICD-10	C68
205	Definition of complications (CCI)	Any malignancy	Malignant neoplasm of eye and adnexa	ICD-10	C69
206	Definition of complications (CCI)	Any malignancy	Malignant neoplasm of meninges	ICD-10	C70
207	Definition of complications (CCI)	Any malignancy	Malignant neoplasm of brain	ICD-10	C71
208	Definition of complications (CCI)	Any malignancy	Malignant neoplasm of spinal cord, cranial nerves and other parts of central nervous system	ICD-10	C72
209	Definition of complications (CCI)	Any malignancy	Malignant neoplasm of thyroid gland	ICD-10	C73
210	Definition of complications (CCI)	Any malignancy	Malignant neoplasm of adrenal gland	ICD-10	C74
211	Definition of complications (CCI)	Any malignancy	Malignant neoplasm of other endocrine glands and related structures	ICD-10	C75
212	Definition of complications (CCI)	Any malignancy	Malignant neoplasm of other and ill-defined sites	ICD-10	C76
213	Definition of complications (CCI)	Any malignancy	Hodgkin lymphoma	ICD-10	C81
214	Definition of complications (CCI)	Any malignancy	Follicular lymphoma	ICD-10	C82
215	Definition of complications (CCI)	Any malignancy	Non-follicular lymphoma	ICD-10	C83
216	Definition of complications (CCI)	Any malignancy	Mature T/NK-cell lymphomas	ICD-10	C84
217	Definition of complications (CCI)	Any malignancy	Other and unspecified types of non-Hodgkin lymphoma	ICD-10	C85
218	Definition of complications (CCI)	Any malignancy	Malignant immunoproliferative diseases	ICD-10	C88
219	Definition of complications (CCI)	Any malignancy	Multiple myeloma and malignant plasma cell neoplasms	ICD-10	C90
220	Definition of complications (CCI)	Any malignancy	Lymphoid leukaemia	ICD-10	C91
221	Definition of complications (CCI)	Any malignancy	Myeloid leukaemia	ICD-10	C92
222	Definition of complications (CCI)	Any malignancy	Monocytic leukaemia	ICD-10	C93
223	Definition of complications (CCI)	Any malignancy	Other leukaemias of specified cell type	ICD-10	C94
224	Definition of complications (CCI)	Any malignancy	Leukaemia of unspecified cell type	ICD-10	C95
225	Definition of complications (CCI)	Any malignancy	Other and unspecified malignant neoplasms of lymphoid, haematopoietic and related tissue	ICD-10	C96
226	Definition of complications (CCI)	Any malignancy	Malignant neoplasms of independent (primary) multiple sites	ICD-10	C97
227	Concurrent disease	Liver cancer	Liver cell carcinoma	ICD-10	C22.0
228	Concurrent disease	Liver cancer	Other specified carcinomas of liver	ICD-10	C22.7
229	Concurrent disease	Liver cancer	Secondary malignant neoplasm of liver and intrahepatic bile duct	ICD-10	C78.7
230	Concurrent disease	Hepatopulmonary syndrome	Hepatopulmonary syndrome	Receipt code	8844032
231	Etiology of Liver Cirrhosis	Viral (Type B/C)	Acute hepatitis B	ICD-10	B16
232	Etiology of Liver Cirrhosis	Viral (Type B/C)	Acute delta-(super)infection in chronic hepatitis B	ICD-10	B17.0
233	Etiology of Liver Cirrhosis	Viral (Type B/C)	Chronic viral hepatitis B with delta-agent	ICD-10	B18.0
234	Etiology of Liver Cirrhosis	Viral (Type B/C)	Chronic viral hepatitis B without delta-agent	ICD-10	B18.1
235	Etiology of Liver Cirrhosis	Viral (Type B/C)	Acute hepatitis C	ICD-10	B17.1
236	Etiology of Liver Cirrhosis	Viral (Type B/C)	Chronic viral hepatitis C	ICD-10	B18.2
237	Etiology of Liver Cirrhosis	Metabolic (alcoholic /nonalcoholic)	Alcoholic liver disease	ICD-10	K70
238	Etiology of Liver Cirrhosis	Metabolic (alcoholic /nonalcoholic)	Other specified inflammatory liver diseases	ICD-10	K75.8
239	Etiology of Liver Cirrhosis	Metabolic (alcoholic /nonalcoholic)	Fatty (change of) liver, not elsewhere classified	ICD-10	K76.0
240	Etiology of Liver Cirrhosis	Autoimmune hepatitis	Autoimmune hepatitis	ICD-10	K75.4
241	Etiology of Liver Cirrhosis	Primary biliary cholangitis	Primary biliary cirrhosis	ICD-10	K74.3
Abbreviations: CCI, charlson comorbidity index; ICD-10, international statistical classification of diseases and related health problems, 10th revision.

## Sheet: Medical procedure name
Table S2. Medical procedure name
No	Receipt name	Receipt code
1	Living-donor partial liver transplantation	150284810
2	Living-donor partial liver transplantation (donor's medical fee)	150284910
3	Allograft liver transplantation from cadaver donor	150324410
4	Cardiac catheterization (right heart)	160064610
5	Ultrasonography (cardiac ultrasound test)(transthoracic echocardiography)	160072510
6	Ultrasonography (cardiac ultrasound test)(M mode)	160072610
7	Ultrasonography (cardiac ultrasound test)(transesophageal echocardiography)	160160410
8	Ultrasonography (cardiac ultrasound test)(stress echocardiography)	160198810

## Sheet: Treatment patterns
Table S3. Treatment patterns
No	Drug classifications	Generic name	Receipt name	EphMRA-ATC code name	EphMRA-ATC code	Receipt code
1	ERA	Macitentan	Opsumit Tablets 10mg	Endothelin receptor antagonist PAH products	C06B1	622424801
2	ERA	Ambrisentan	Volibris Tablets 2.5mg	Endothelin receptor antagonist PAH products	C06B1	622003101
3	ERA	Bosentan Hydrate	Tracleer Tablets 62.5mg	Endothelin receptor antagonist PAH products	C06B1	620002492
4	ERA	Bosentan Hydrate	Bosentan Tablets 62.5mg (DSEP)	Endothelin receptor antagonist PAH products	C06B1	622510901
5	ERA	Bosentan Hydrate	Bosentan Tablets 62.5mg (PFIZER)	Endothelin receptor antagonist PAH products	C06B1	622512301
6	ERA	Bosentan Hydrate	Bosentan Tablets 62.5mg (MOCHIDA)	Endothelin receptor antagonist PAH products	C06B1	622512801
7	ERA	Bosentan Hydrate	Bosentan DS 6.25% (MOCHIDA) for Adult	Endothelin receptor antagonist PAH products	C06B1	622512901
8	ERA	Bosentan Hydrate	Bosentan Tablets 62.5mg (SAWAI)	Endothelin receptor antagonist PAH products	C06B1	622520401
9	ERA	Bosentan Hydrate	Bosentan Tablets 62.5mg (JG)	Endothelin receptor antagonist PAH products	C06B1	622525001
10	ERA	Bosentan Hydrate	Bosentan Tablets 62.5mg (TANABE)	Endothelin receptor antagonist PAH products	C06B1	622527401
11	ERA	Bosentan Hydrate	Bosentan Tablets 62.5mg (KN)	Endothelin receptor antagonist PAH products	C06B1	622527801
12	ERA	Bosentan Hydrate	Bosentan 62.5mg Tablets	Endothelin receptor antagonist PAH products	C06B1	622692200
13	NO	Tadalafil	Adcirca Tablets 20mg	PDE5 inhibitor PAH products	C06B2	621954301
14	NO	Sildenafil Citrate	Revatio Tablets 20mg	PDE5 inhibitor PAH products	C06B2	620006781
15	NO	Sildenafil Citrate	Revatio Dry Syrup for Suspension 900mg 10mg(as.Sus)	PDE5 inhibitor PAH products	C06B2	622585101
16	NO	Riociguat	Adempas Tablets 0.5mg	Pulmonary arterial hypertension (PAH) products, other	C06B9	622301901
17	NO	Riociguat	Adempas Tablets 1.0mg 1mg	Pulmonary arterial hypertension (PAH) products, other	C06B9	622302001
18	NO	Riociguat	Adempas Tablets 2.5mg	Pulmonary arterial hypertension (PAH) products, other	C06B9	622302101
19	PGI2(po/inhaled)	Iloprost	Ventavis Inhalation Solution 10microg 1mL	Prostacyclin agonist PAH products	C06B3	622448801
20	PGI2(po/inhaled)	Selexipag	Uptravi Tablets 0.2mg	Prostacyclin agonist PAH products	C06B3	622516101
21	PGI2(po/inhaled)	Selexipag	Uptravi Tablets 0.4mg	Prostacyclin agonist PAH products	C06B3	622516201
22	PGI2(po/inhaled)	Beraprost Sodium	Careload LA Tablets 60microg	Prostacyclin agonist PAH products	C06B3	620005887
23	PGI2(po/inhaled)	Beraprost Sodium	Berasus LA Tablets 60microg	Prostacyclin agonist PAH products	C06B3	620005894
24	PGI2(po/inhaled)	Beraprost Sodium	Dornalin Tablets 20microg	Platelet cAMP enhancing platelet aggregation inhibitors	B01C4	610463123
25	PGI2(po/inhaled)	Beraprost Sodium	Prostalin Tablets 20microg	Platelet cAMP enhancing platelet aggregation inhibitors	B01C4	610463181
26	PGI2(po/inhaled)	Beraprost Sodium	Prodoner Tablets 20 20microg	Platelet cAMP enhancing platelet aggregation inhibitors	B01C4	610463184
27	PGI2(po/inhaled)	Beraprost Sodium	Prorner Tablets 20microg	Platelet cAMP enhancing platelet aggregation inhibitors	B01C4	610463185
28	PGI2(po/inhaled)	Beraprost Sodium	Berastolin Tablets 20microg	Platelet cAMP enhancing platelet aggregation inhibitors	B01C4	610463190
29	PGI2(po/inhaled)	Beraprost Sodium	Belnarl Tablets 20microg	Platelet cAMP enhancing platelet aggregation inhibitors	B01C4	610463192
30	PGI2(po/inhaled)	Beraprost Sodium	Beruler Tablets 20microg	Platelet cAMP enhancing platelet aggregation inhibitors	B01C4	610463195
31	PGI2(po/inhaled)	Beraprost Sodium	Dorner Tablets 20microg	Platelet cAMP enhancing platelet aggregation inhibitors	B01C4	613390023
32	PGI2(po/inhaled)	Beraprost Sodium	Procylin Tablets 20 20microg	Platelet cAMP enhancing platelet aggregation inhibitors	B01C4	613390024
33	PGI2(po/inhaled)	Beraprost Sodium	Prosner Tablets 20microg	Platelet cAMP enhancing platelet aggregation inhibitors	B01C4	620002116
34	PGI2(po/inhaled)	Beraprost Sodium	Prorner Tablets 40microg	Platelet cAMP enhancing platelet aggregation inhibitors	B01C4	620002119
35	PGI2(po/inhaled)	Beraprost Sodium	Beraprost Na Tablets 20microg (OHARA)	Platelet cAMP enhancing platelet aggregation inhibitors	B01C4	621481301
36	PGI2(po/inhaled)	Beraprost Sodium	Beraprost Na Tablets 20microg (AMEL)	Platelet cAMP enhancing platelet aggregation inhibitors	B01C4	621481401
37	PGI2(po/inhaled)	Beraprost Sodium	Beraprost Na Tablets 20microg (SAWAI)	Platelet cAMP enhancing platelet aggregation inhibitors	B01C4	621481501
38	PGI2(po/inhaled)	Beraprost Sodium	Beraprost Na Tablets 20microg (AFP)	Platelet cAMP enhancing platelet aggregation inhibitors	B01C4	621481601
39	PGI2(po/inhaled)	Beraprost Sodium	Beraprost Na Tablets 20microg (TEVA)	Platelet cAMP enhancing platelet aggregation inhibitors	B01C4	621481801
40	PGI2(po/inhaled)	Beraprost Sodium	Beraprost Sodium Tablets 20microg (TANABE)	Platelet cAMP enhancing platelet aggregation inhibitors	B01C4	621481903
41	PGI2(po/inhaled)	Beraprost Sodium	Beraprost Sodium Tablets 20microg (JG)	Platelet cAMP enhancing platelet aggregation inhibitors	B01C4	621481904
42	PGI2(po/inhaled)	Beraprost Sodium	Beraprost Na Tablets 20microg (TOWA)	Platelet cAMP enhancing platelet aggregation inhibitors	B01C4	621482001
43	PGI2(po/inhaled)	Beraprost Sodium	Beraprost Sodium Tablets 20microg (NICHIIKO)	Platelet cAMP enhancing platelet aggregation inhibitors	B01C4	621482101
44	PGI2(po/inhaled)	Beraprost Sodium	Beraprost Sodium Tablets 20microg (F)	Platelet cAMP enhancing platelet aggregation inhibitors	B01C4	621482201
45	PGI2(po/inhaled)	Beraprost Sodium	Beraprost Na Tablets 20microg (YD)	Platelet cAMP enhancing platelet aggregation inhibitors	B01C4	621482302
46	PGI2(po/inhaled)	Beraprost Sodium	Beraprost Na Tablets 40microg (TEVA)	Platelet cAMP enhancing platelet aggregation inhibitors	B01C4	621526401
47	PGI2(po/inhaled)	Beraprost Sodium	Beraprost Na Tablets 40microg (TOWA)	Platelet cAMP enhancing platelet aggregation inhibitors	B01C4	621530401
48	PGI2(po/inhaled)	Beraprost Sodium	Beraprost Sodium Tablets 40microg (NICHIIKO)	Platelet cAMP enhancing platelet aggregation inhibitors	B01C4	621639901
49	PGI2(po/inhaled)	Beraprost Sodium	Beraprost Na Tablets 40microg (YD)	Platelet cAMP enhancing platelet aggregation inhibitors	B01C4	621640001
50	PGI2(po/inhaled)	Beraprost Sodium	Beraprost Na Tablets 20microg (PFIZER)	Platelet cAMP enhancing platelet aggregation inhibitors	B01C4	622147201
51	PGI2(sc/iv)	Epoprostenol Sodium	Epoprostenol for I.V.Injection 0.5mg (TAIYO)	Prostacyclin agonist PAH products	C06B3	621975901
52	PGI2(sc/iv)	Epoprostenol Sodium	Epoprostenol for I.V.Injection 0.5mg (TEVA)	Prostacyclin agonist PAH products	C06B3	621975902
53	PGI2(sc/iv)	Epoprostenol Sodium	Epoprostenol for I.V.Injection 1.5mg (TEVA)	Prostacyclin agonist PAH products	C06B3	621976102
54	PGI2(sc/iv)	Epoprostenol Sodium	Epoprostenol for I.V.Injection 0.5mg (ACT)	Prostacyclin agonist PAH products	C06B3	622262301
55	PGI2(sc/iv)	Epoprostenol Sodium	Epoprostenol for I.V.Injection 0.5mg (ACT) (w/Soln)	Prostacyclin agonist PAH products	C06B3	622262401
56	PGI2(sc/iv)	Epoprostenol Sodium	Epoprostenol for I.V.Injection 1.5mg (ACT)	Prostacyclin agonist PAH products	C06B3	622262501
57	PGI2(sc/iv)	Epoprostenol Sodium	Epoprostenol for I.V.Injection 1.5mg (ACT) (w/Soln)	Prostacyclin agonist PAH products	C06B3	622262601
58	PGI2(sc/iv)	Epoprostenol Sodium	Flolan 0.5mg for I.V.Injection (w/Soln)	Prostacyclin agonist PAH products	C06B3	640432002
59	PGI2(sc/iv)	Epoprostenol Sodium	Flolan 0.5mg for I.V.Injection	Prostacyclin agonist PAH products	C06B3	640453084
60	PGI2(sc/iv)	Epoprostenol Sodium	Flolan 1.5mg for I.V.Injection	Prostacyclin agonist PAH products	C06B3	640453085
61	PGI2(sc/iv)	Epoprostenol Sodium	Flolan 1.5mg for I.V.Injection (w/Soln)	Prostacyclin agonist PAH products	C06B3	640453086
62	PGI2(sc/iv)	Treprostinil	Treprost Injection 20mg 20mL	Prostacyclin agonist PAH products	C06B3	622349401
63	PGI2(sc/iv)	Treprostinil	Treprost Injection 50mg 20mL	Prostacyclin agonist PAH products	C06B3	622349501
64	PGI2(sc/iv)	Treprostinil	Treprost Injection 100mg 20mL	Prostacyclin agonist PAH products	C06B3	622349601
65	PGI2(sc/iv)	Treprostinil	Treprost Injection 200mg 20mL	Prostacyclin agonist PAH products	C06B3	622349701
66	Potassium-sparing diuretic			Potassium-sparing agents plain	C03A1
67	Loop diuretic			Loop diuretics plain	C03A2
68	Thiazide diuretic and analog			Thiazides and analogues plain	C03A3
69	Vasopressin receptor antagonist			Vasopressin receptor antagonist diuretics	C03A7
70	Beta-Blocker			BETA BLOCKING AGENTS, PLAIN	C07A
71	ACE inhibitor			ACE INHIBITORS, PLAIN	C09A
72	Angiotensin II receptor blocker			ANGIOTENSIN-II ANTAGONISTS, PLAIN	C09C
Abbreviations: ERA, endothelin receptor antagonist; NO, nitric oxide; PGI2(po/inhaled), prostacyclin (oral/inhaled); PGI2(sc/iv), prostacyclin (subcutaneous/intravenous); ACE inhibitor, angiotensin converting enzyme inhibitor ; ATC, anatomical therapeutic chemical; EphMRA, european pharmaceutical market research association.
			Hepatopulmonary syndrome
